# Supplementary material for: Comparison of porcine corneal decellularization methods and importance of preserving corneal limbus through decellularization
Source: PLoS One. 2021 Mar 5;16(3):e0243682. doi: 10.1371/journal.pone.0243682 (PMC7935270; doi:10.1371/journal.pone.0243682)
Supplement: S1 Data — (XLSX) [file pone.0243682.s001.xlsx]

## Sheet: S1 Data
SDS		HS		NG		Control
39.21		36.6		34.5		36.61		w/ limbus (nm)
35.29		33.8		27.16		35.71
36.31		32.71		31.51		31.66
31.37		32.74		32.25		31.73
31.34		34.21		37.6		33.84
32.47		28.16		29.21		31.74
31.67		30.98		26.57		27.37
27.34		30.81		31.91		28.89
28.97		25.35		33.59		26.77
29.1		27.23		32.05		30.06
32.307		31.259		31.635		31.438		average
3.47722		3.30186		3.15933		3.1261		st dev
31.6		29.41		37.03				w/o limbus (nm)
29.05		26.32		33.1
26.3		27.11		34.21
33.48		36.43		32.18
32.28		33.5		31.33
35.85		32.28		31.48
34.92		31.51		31.34
28.78		31.64		32.33
30.25		31.06		25.64
31.3		30.54		27.44
31.381		30.98		31.608				average
2.77596		2.78957		3.0397				st dev
