# Supplementary material for: Comparison of porcine corneal decellularization methods and importance of preserving corneal limbus through decellularization
Source: PLoS One. 2021 Mar 5;16(3):e0243682. doi: 10.1371/journal.pone.0243682 (PMC7935270; doi:10.1371/journal.pone.0243682)
Supplement: S2 Data — (XLSX) [file pone.0243682.s002.xlsx]

## Sheet: S2 Data
SDS		HS		NG		Control
155.22		67.72		45.28		42.03			w/limbus (nm)
143.28		70.69		28.32		23.36
131.34		79.6		33.96		28.02
115.42		71.71		31.13		46.72
123.38		59.72		48.11		24.31
127.36		67.72		42.45		31.64
130.21		59.7		39.62		32.69
126.56		67.72		36.79		27.37
134.2		71.64		37.68		26.49
139.51		74.56		40.05		30.08
132.648		69.078		38.339		31.271		average
10.618		5.81297		5.82647		7.195		st dev
175.24		131.54		36.94					w/o limbus (nm)
188.34		120.65		39.26
191.25		118.36		41.65
169.14		124.25		44.26
154.12		110.23		47.51
149.52		132.01		43.68
154.71		125.69		42.12
176.58		119.85		44.47
162.38		114.23		51.01
169.64		116.3		45.36
169.092		121.311		43.626				average
13.4713		6.75451		3.79038				st dev
