# Supplementary material for: Comparison of porcine corneal decellularization methods and importance of preserving corneal limbus through decellularization
Source: PLoS One. 2021 Mar 5;16(3):e0243682. doi: 10.1371/journal.pone.0243682 (PMC7935270; doi:10.1371/journal.pone.0243682)
Supplement: S3 Data — (XLSX) [file pone.0243682.s003.xlsx]

## Sheet: S3 Data
SDS		HS		NG		CONTROL
10		30		87		157		w/ limbus
13		37		75		164
11		33		79		167
8		29		91		156
9		38		99		151
10		32		89		164
7		31		86		171
6		28		94		170
9.25		32.25		87.5		162.5	average
2.10654		3.38194		7.24569		6.68954	st dev
0		47		88		157		w/o limbus
0		42		87		164
0		46		81		167
0		44		92		156
0		35		84		151
0		38		91		164
0		37		84		171
0		41		83		170
0		41.25		86.25		162.5	average
0		4.05432		3.66572		6.68954	st dev
