# Supplementary material for: Comparison of porcine corneal decellularization methods and importance of preserving corneal limbus through decellularization
Source: PLoS One. 2021 Mar 5;16(3):e0243682. doi: 10.1371/journal.pone.0243682 (PMC7935270; doi:10.1371/journal.pone.0243682)
Supplement: S4 Data — (XLSX) [file pone.0243682.s004.xlsx]

## Sheet: S4 Data
SDS		HS		NG		Control
3.69		1.85		1.23		1.15		With Limbus (mm)
3.75		1.65		1.42		1.22
3.9		2.1		1.34		1.08
3.55		1.9		1.28		1.16
3.36		1.71		1.31		1.14
3.47		1.81		1.4		1.15
4.49		4.77		1.5		1.15		Without Limbus (mm)
3.98		3.81		1.8		1.22
4.31		3.99		1.71		1.08
3.78		4.51		1.51		1.16
4.21		4.29		1.58		1.14
4.13		4.38		1.74		1.15
